# Supplementary material for: Failure of Micractinium simplicissimum Phosphate Resilience upon Abrupt Re-Feeding of Its Phosphorus-Starved Cultures
Source: Int J Mol Sci. 2023 May 9;24(10):8484. doi: 10.3390/ijms24108484 (PMC10218051; doi:10.3390/ijms24108484)
Supplement: Supplementary file 1 [file ijms-24-08484-s001.zip]

Archive with 1 entries (1 files):
- ijms-2383337-supplementary.pdf
